# Supplementary material for: Urinary Proteomic Signature in Acute Decompensated Heart Failure: Advances into Molecular Pathophysiology
Source: Int J Mol Sci. 2022 Feb 20;23(4):2344. doi: 10.3390/ijms23042344 (PMC8875709; doi:10.3390/ijms23042344)
Supplement: Supplementary file 1 [file ijms-23-02344-s001.zip]

Archive with 1 entries (1 files):
- ijms-1604603-supplementary.pdf
